# Supplementary material for: Time on task matters most in video game expertise
Source: PLoS One. 2018 Oct 29;13(10):e0206555. doi: 10.1371/journal.pone.0206555 (PMC6205640; doi:10.1371/journal.pone.0206555)
Supplement: S1 File — (XLSX) [file pone.0206555.s001.xlsx]

## Sheet: Blad1
Age	Education	TimeOnTask	MMR	Grit	OperationSpan	SpatialSpan	DigitSpan	Ravens
21	6	2440	4089	2.25	25	12	3	18
25	4	6102	4066	2.88	50	22	4
31	6	1047	1647	2.75	57	13	4
28	7	7000	3414	2	41	17	3
20	3	5000	6000	2.38	54	13	1	22
32	6	3000	2850	3.75	27	15	5	20
21	3	7000	4000	3.38	30	17	2	17
21	2	4000	5250	2.63	46	10	5	16
21	6	2350	3600	3.25	50	12	3	15
29	4	2000	4029	3.25	59	12	4
15	1	403	184	3.25	32	16	3
29	3	1572	2070	3	32	17	2
23	6	3651	4100	3.5	42	19	4	18
22	6	3700	3556	3.25	55	14	4	17
27	3	4277	4008	3.63	49	15	1	16
25	7	1500	3600	4.13	18	10	2	14
15	2	1800	2702	3.63	39	8	4
18	2	6000	5300	3.13	61	6	2	20
19	2	3030	3773	3.25	28	16	2	19
18	2	3500	3500	3.13	22	16	4	9
17	1	380	850	3	23	11	3
27	6	1319	3064	3.13	66	15	6
21	3	2643	3890	3.88	29	10	0
17	3	1322	1490	2.25	53	12	2	18
31	6	4821	2683	3	62	12	2	18
15	1	1139	1245	4	55	12	0	16
19	2	3526	3019	3.5	33	19	4	14
23	2	5000	6599	2.38	37	19	5
27	8	2200	3046	3	33	13	2
18	2	1500	2048	2.25	47	19	3
18	2	1506	2371	2.88	36	12	4
20	2	6242	5179	2.38	30	15	3
26	5	5700	3228	3.5	39	9	3
24	6	2250	4500	3.75	66	21	5
19	2	5000	4361	3.13	62	14	7
27	6	836	1239	3.75	29	11	2
28	3	1258	3500	4.13	35	18	3
15	1	600	1432	3.13	30	18	4
21	3	1403	4778	4	47	16	6
17	3	2457	2542	2.5	25	14	1	22
25	2	3709	6019	3.88	58	19	1	22
18	3	1609	1075	1.75	27	18	4	21
20	2	472	2867	3.25	35	12	4	20
17	1	608	1322	2	34	13	3	18
17	3	2301	4328	3.88	36	11	2	11
20	3	3500	4838	2.88	38	16	4	10
18	2	3800	3700	2.25	52	8	3	8
20	3	5789	3329	2.75	32	12	3
32	7	4000	3440	3.25	50	20	3
28	3	2859	3084	4	59	13	3
20	6	1600	2300	2.75	59	18	4
27	6	2076	2949	3.88	42	15	3
28	4	4500	4223	3	36	18	2
18	2	5002	3669	3.88	35	13	3
18	2	340	2500	2.5	34	17	2
23	3	2000	2931	4	42	13	0
22	2	2169	3096	2.75	33	19	3
19	3	3645	2838	2.25	47	14	6
23	6	5000	6100	4	7	13	3
19	2	373	1157	3.38	21	12	2
23	6	2072	2771	2.75	64	15	4
21	2	4300	3668	2.63	58	16	3
24	3	7000	5300	2.5	70	18	5	23
24	2	4000	3850	3.13	46	21	5	23
29	3	1880	3000	3.88	54	21	7	22
27	4	1654	2604	2.63	68	12	4	22
26	6	1244	804	3	52	14	4	20
19	3	4500	5301	2.38	75	20	7	18
21	3	1038	2004	3	50	20	4	18
24	7	4000	4805	3.38	62	17	2	18
19	3	998	2286	3	57	18	3	17
17	2	1668	2319	2.5	42	11	2	15
21	2	3500	4015	3	34	12	4	15
19	1	2345	3072	2.5	34	14	4	11
28	6	4788	4663	3.63	19	7	3
24	7	6000	5541	2.13	38	10	4
19	2	4500	3950	2.38	42	13	7
31	6	2550	3087	2.38	23	12	5
26	3	450	2489	3.63	42	14	3
19	2	5500	6074	1.75	63	20	5
29	6	6000	6200	3	44	17	4
27	7	2000	4175	2.88	43	19	2
19	3	1500	2949	2.25	50	15	2
23	7	1500	3523	3.75	55	18	4
21	3	1161	2100	3.75	61	9	2
27	7	5000	4700	3	40	14	3
17	2	1400	3731	3.63	44	23	4
19	3	3657	3600	4.13	57	16	5
17	3	3806	2731	3	62	11	4
19	3	1639	2022	1.75	72	20	5	21
22	3	5000	5200	2	55	16	0	20
18	2	2500	3505	3.5	38	16	3	19
27	3	2500	1454	3.38	29	13	4	19
25	6	4010	2566	2.63	71	21	7	18
33	7	1200	1240	1.75	10	16	3	17
21	2	105	1219	3.75	52	16	4	15
23	2	4500	4001	1.88	34	15	7	14
21	3	2800	3345	3.88	38	10	3	14
18	2	2600	4206	3	50	21	3	12
30	3	7000	4000	3.38	33	13	4
23	6	5000	4300	3.38	58	14	5
19	2	2868	3638	2.13	28	12	1
24	6	3500	3000	2.63	43	14	2
26	7	1500	2800	3.25	58	13	3
24	7	1550	4394	3.5	23	19	4
19	3	3500	2800	2.13	38	16	4
23	6	2000	3308	2.75	13	9	4
23	7	2000	1800	3.5	46	18	5
21	8	2200	2300	3.5	75	15	0
21	2	1400	2961	2.25	41	12	4
25	6	1500	2728	2.25	63	16	6
21	6	538	447	2.63	53	21	4
25	3	5000	4684	3.25	52	7	4
19	3	2100	3985	2.75	38	14	5
17	3	1517	2288	2.88	55	18	2
30	3	7000	5719	2.25	60	14	5
17	2	1914	2705	2.75	52	18	3
24	6	3000	2948	2.5	45	17	2
17	2	1882	3215	2.5	45	14	3
21	2	8300	5350	3	50	15	4
20	3	2445	3200	3.13	36	9	3
31	7	3268	3115	3.63	61	16	4	24
30	4	2500	3400	2.38	46	19	5	22
17	2	6000	3274	3.13	56	23	3	22
22	3	2000	2808	2.38	52	12	3	22
30	9	2700	3500	3	45	17	5	21
21	3	5000	4850	2.13	75	15	3	21
28	3	490	2450	3.25	62	17	5	20
18	2	1500	5708	3.88	62	17	0	19
17	2	2600	4840	4	56	18	4	17
25	6	2470	2925	3.75	35	15	3	16
21	3	7600	4506	3.38	50	14	4	15
21	6	2100	2595	3.25	68	18	3	12
25	3	3500	4100	4.63	35	15	2
31	6	2500	3500	3.25	33	15	1
22	3	2196	2620	2.38	58	15	4
16	2	1094	1437	3.75	31	11	3
23	6	800	1487	3.13	41	10	4
25	6	1800	2011	3.13	55	11	3
20	5	969	2597	1.63	39	18	2
15	2	70	990	2	45	9	4
31	6	2300	3800	3.38	65	9	3
22	6	3500	4100	4.25	49	15	1
24	6	5000	3250	3.38	45	12	4
31	6	3500	4404	2.63	50	16	4
17	1	2030	2860	2.5	25	21	5
15	2	537	679	1.88	64	12	5
22	6	2000	4177	2.25	57	12	4
24	3	1750	3312	3.25	31	14	2
21	3	2400	4800	3.75	42	20	3
18	1	3300	4824	2.88	61	10	4
22	6	2493	3871	2.25	31	17	3	24
22	3	4100	3550	2.75	46	18	5	22
20	6	3000	2056	2.25	45	14	5	22
25	3	305	1587	4.25	59	18	4	21
31	6	3000	4677	2.88	56	21	4	21
27	6	1700	2890	2.13	46	14	4	21
25	6	2655	2145	1.5	41	15	7	20
26	7	4780	5900	2.5	63	17	5	20
17	2	3000	3357	2.25	38	15	3	18
28	6	2000	3400	3.63	38	17	4	18
16	2	1052	1002	2.25	37	16	4	17
24	6	1444	1438	3.5	45	16	2	17
24	3	2500	3071	2.63	31	14	2	17
19	3	2400	3700	3.25	51	10	4	14
29	6	2100	3200	3.88	45	20	4	12
20	3	3000	4335	3.5	48	18	5
22	2	7500	5700	3	43	16	2
17	2	3500	3612	2.13	29	14	3
29	6	287	2024	4.13	61	16	4
15	1	3400	4710	3	51	15	5
27	6	2465	4250	1.88	66	16	4
20	3	2200	4400	3.63	57	16	5
23	7	1664	4000	3.88	56	15	6
24	3	4000	4370	4.13	44	18	3
15	1	2430	3700	3.25	22	16	3
18	1	1581	3150	3.63	20	15	4
19	2	2492	3762	3.25	64	18	6
24	3	6000	5429	2.13	55	12	3
31	7	2000	2400	4.13	63	15	3
24	3	5468	4370	2.25	45	15	2
26	6	3500	5000	2.13	60	15	5
24	7	5000	2850	2.88	44	18	5
36	3	539	568	2.88	37	12	2
19	2	5000	6617	3.13	49	20	5	23
26	3	7000	6025	3.38	48	18	4	21
27	3	3254	4423	3.38	41	14	3	21
19	3	3700	4946	3.38	47	14	3	20
21	6	896	3446	2.25	64	16	5	18
23	3	1800	3456	4	45	10	6	17
19	2	6000	4921	2.38	49	14	5	16
22	3	6000	3764	2.75	56	15	5	16
19	3	1498	2900	2.75	56	15	2
17	1	3000	5115	3.63	23	15	4
18	2	4000	4324	1.75	57	16	1
20	2	2400	5000	3.75	75	13	5
22	3	2500	1321	3.13	68	16	5
19	3	4360	3679	2.88	34	13	3
16	1	1991	4277	4	52	14	3
22	2	2707	3246	2	57	14	5
17	2	900	2300	3.13	59	16	4
22	6	1315	2640	2.63	44	15	4
38	6	1456	1897	3	61	18	8
24	7	808	961	2.75	68	21	7
24	6	5000	5100	3.5	64	19	5
21	3	1500	4010	2.63	54	12	6
29	2	3287	2967	3.88	50	15	6
23	3	4500	4459	2.25	50	17	5	23
23	2	7000	6700	2.63	55	22	4	22
24	6	2020	3732	2.13	61	17	5	21
17	2	808	2067	3.75	68	11	7	21
25	6	1990	4700	3	70	15	6	20
16	1	4132	4432	2	55	11	2	20
19	3	950	2201	4.5	13	13	2	19
26	3	4115	2300	3.63	54	16	5	18
17	2	348	1258	2.25	53	13	3	17
19	10	3100	3900	2.63	39	14	5	15
22	6	1315	2775	2.88	64	17	6	13
20	3	325	2300	3.13	56	13	6	13
22	6	2350	3015	3.25	16	13	4	12
28	6	2000	2100	2.88	68	16	5
21	2	4000	4911	3.88	36	19	4
16	1	2500	4498	2.63	75	16	6
18	2	2500	3100	2.75	70	14	6
22	3	1781	3533	4	19	14	3
31	6	2033	2578	2.88	47	15	5
20	3	1336	3286	3.5	42	18	4
27	7	4000	3450	2.88	68	11	4
33	9	3500	3200	3.13	46	16	5
23	6	3412	3823	2.88	44	18	5
29	7	1063	1190	3.13	44	13	3
27	4	1000	3494	3.38	68	17	4
22	6	400	2800	2.63	68	11	1
17	3	5000	4800	1.88	49	18	5
21	3	3300	4005	2.75	42	18	3
30	6	140	700	3.75	71	18	7
18	2	4383	3805	4	66	13	3
15	2	627	1679	2.75	57	17	4
27	6	607	1505	3.5	70	7	6
21	2	1000	3306	1.75	42	16	5
22	6	2700	3200	3.63	38	19	3
28	9	1250	2163	3.75	55	14	4
18	3	700	1534	3.13	66	17	5
21	3	763	2500	3.63	46	19	5
18	3	317	1469	2.38	58	18	5
24	6	600	3420	1.75	40	19	6
20	3	2000	3024	3.38	56	17	3	24
27	6	4654	3224	2.13	68	16	6	21
23	2	148	2480	3.13	52	18	6	21
24	3	4200	4600	3.25	55	19	4	18
21	6	1500	3249	4.5	62	13	3	18
21	3	990	1800	3.88	39	12	3	17
27	3	1000	1200	3.5	60	17	6	17
19	3	1200	1500	2.88	59	18	3	15
23	6	3262	4055	3	57	12	4	14
21	3	3083	3600	3.88	75	13	6	14
16	1	1400	4149	3.25	58	13	3	13
27	6	1753	3235	3.75	55	9	5	11
24	3	6000	4400	2.75	44	13	1
23	3	622	1600	3.63	66	10	5
15	2	3600	4400	2.38	60	13	5
27	3	3500	1875	2.38	27	18	5
36	3	1757	1470	2.38	69	19	6
22	6	4500	5000	2.5	75	18	6
21	3	4000	3930	2.38	17	20	4
23	3	6500	5600	3.38	60	15	3
29	3	2000	3389	2.13	48	19	6
24	6	1897	3019	3.75	69	21	5
16	2	2250	2739	3	39	12	3
23	3	5000	5700	2.63	47	16	5
23	6	3000	2794	2.5	63	12	5
31	2	500	1500	3.63	63	15	4
20	6	1400	2204	3.5	68	18	3	24
21	4	4187	4950	2.5	56	13	3	22
27	6	3878	4239	3.38	75	22	5	21
24	6	2500	4510	3.5	75	17	3	20
20	2	1400	2423	2.88	62	13	4	13
29	6	4000	4100	1	68	22	5
17	3	273	2300	2.25	68	14	6
19	2	3000	3800	2.5	68	13	4
27	9	900	2400	3.25	56	13	4
24	3	4500	4200	3.13	50	12	3
16	2	1874	3154	3	28	13	4
19	3	3698	4780	2.63	70	15	6
32	3	1989	2067	3.63	69	11	4
20	6	1230	3184	3	70	15	4
24	6	400	1100	3.5	44	15	4
26	6	1004	1550	2.88	33	14	4
20	2	1516	3276	3	68	15	5
18	2	4450	4071	2.13	75	16	6	22
19	2	1200	3362	2.5	75	13	2	22
22	4	1630	1892	3.88	44	11	3	18
26	2	2544	2348	3	58	18	4	16
20	2	5000	5300	3.13	50	11	1	15
22	6	1100	462	2.75	63	13	5
24	6	2775	2700	2.88	62	15	5
16	1	3300	4240	3.63	51	19	5
22	2	3000	2102	2.25	58	13	4
16	10	1903	2395	4.5	38	14	3
21	3	1710	1899	2	75	19	6
20	3	6500	4800	2.38	62	17	6
23	6	3300	4776	3.88	75	23	7
17	2	3800	3300	2.13	68	17	6
29	8	3000	3012	2.75	69	15	6
